# Supplementary material for: Detailed Consideration of a Novel Meandered Dipole Array for Magnetic Resonance Imaging of the Head at 3 Tesla with Low Radiofrequency Power Deposition
Source: Sensors (Basel). 2026 Jun 17;26(12):3867. doi: 10.3390/s26123867 (PMC13306261; doi:10.3390/s26123867)
Supplement: Supplementary file 1 [file sensors-26-03867-s001.zip]

Archive with 1 entries (1 files):
- sensors-4294295-supplementary.pdf
